# Supplementary material for: Metallomic Signatures of Lung Cancer and Chronic Obstructive Pulmonary Disease
Source: Int J Mol Sci. 2023 Sep 18;24(18):14250. doi: 10.3390/ijms241814250 (PMC10532173; doi:10.3390/ijms241814250)
Supplement: Supplementary file 1 [file ijms-24-14250-s001.zip]

Archive with 1 entries (1 files):
- ijms-2555996-supplementary.pdf
